# Supplementary material for: Self-medication practices against COVID-19 infection and awareness among residents of Mogadishu, Somalia: A cross-sectional analysis
Source: PLoS One. 2023 Jun 28;18(6):e0284854. doi: 10.1371/journal.pone.0284854 (PMC10306195; doi:10.1371/journal.pone.0284854)
Supplement: S1 File — (XLSX) [file pone.0284854.s001.xlsx]

## Sheet: Data sheet
Serial Number	Age	Gender	Education	Occupation	N.F.L.T	S.M.L.3M	R.S.M	T.S.M.L.3M	A.L.3M	S.A.B	N.A.M.COVID19	S.M.A.Y.H	COVID-19.A	COVID-19.S.R.D	W.M.L.H	F.I.G	W.Y.H	C.P	D.C	H.C0VID-19	C.S.L.C.COVID-19	S.I	S.L.2W	I.T.COVID-19.R.S.V	P.C.I.Covid-19. I.14D	V.C	H	T.M	P	I	A	A.N
1	2	2	3	5	9	1	2	4	1	5	1	0	1	1	1	1	>10	1	0	99	0	99	4	1	1	0	0	1	1	0	1	Ampicillin
2	1	2	5	1	12	0	99	99	0	99	1	0	1	1	1	0	>10	0	0	99	0	99	1	1	1	0	0	1	0	0	0
3	3	2	5	3	7	1	3	2	1	0	1	1	1	1	0	1	8	1	0	99	0	1	2	1	1	1	0	0	1	1	1	Ampicillin
4	4	1	4	5	13	1	3	5	1	5	1	1	1	1	0	0	>10	1	0	99	0	99	5	1	1	1	1	1	1	1	1	Augmentin
5	3	2	3	3	14	1	3	1	1	2	1	1	1	1	0	0	8	1	0	99	0	99	6	1	1	0	0	0	0	0	0
6	1	1	1	5	11	0	3	2	1	1	1	1	1	1	0	1	>10	0	0	99	0	99	4	2	2	1	1	1	1	0	1	Augmentin
7	1	1	1	1	4	0	5	2	1	1	1	1	1	1	0	1	8	0	0	99	0	99	2	2	2	1	1	1	1	1	0
8	1	1	5	5	5	0	99	99	0	99	1	0	1	1	0	0	8	1	0	99	0	99	0	2	1	0	0	0	0	0	0
9	2	2	2	1	7	0	99	99	0	99	1	1	1	1	0	0	8	1	0	99	0	99	0	1	1	0	0	0	0	0	0
10	3	2	5	1	2	1	5	99	0	99	1	1	1	1	1	1	8	1	0	99	0	99	0	1	1	1	0	1	1	0	0
11	1	2	5	2	10	1	3	5	1	3	1	0	1	1	0	0	8	1	0	99	0	99	0	1	1	0	0	1	1	1	1	Tetracycline
12	2	2	3	5	9	1	4	1	0	99	1	0	1	1	0	0	>10	1	0	99	0	99	5	1	1	0	0	1	1	0	0
13	1	2	1	1	5	1	3	99	1	1	1	0	1	1	0	1	>10	0	0	99	0	99	0	1	1	0	0	1	1	1	1	Ceftriaxone
14	1	2	1	1	6	1	3	99	0	99	1	0	1	1	0	1	8	1	0	99	0	99	0	1	1	0	0	1	1	0	0
15	1	2	1	5	6	1	3	99	1	1	1	0	1	1	0	0	>10	1	0	99	0	99	2	1	1	0	0	1	1	0	1	Ampicillin
16	1	2	1	1	8	1	3	99	0	99	1	0	1	1	0	1	>10	1	0	99	0	99	0	1	1	0	0	1	1	0	0
17	2	1	4	3	8	1	4	99	0	99	1	0	1	1	1	1	>10	1	0	99	0	99	0	1	1	1	1	1	1	0	1
18	4	2	3	5	8	1	3	99	1	5	1	0	1	1	0	1	>10	1	0	99	0	99	1	1	1	1	0	1	1	1	1	Ceftriaxone
19	1	2	1	1	11	0	99	99	1	5	1	0	1	1	0	1	>10	1	0	99	0	99	0	1	1	0	0	1	1	1	1	Augmentin
20	1	1	1	1	11	0	99	99	0	99	1	0	1	1	0	1	>10	1	1	99	0	99	3	1	1	0	0	1	1	1	0
21	1	2	5	3	3	0	99	99	0	99	1	0	1	1	0	0	>10	1	0	99	0	99	0	1	1	0	0	1	0	0	0
22	1	1	2	3	7	0	99	99	0	99	1	0	1	1	0	0	>10	1	1	99	0	99	0	1	1	0	0	1	1	0	0
23	3	2	2	5	2	0	99	99	1	5	1	0	1	1	1	1	>10	0	0	99	0	99	0	1	1	0	0	1	0	0	1	Ampicillin
24	3	2	5	3	6	1	3	5	0	99	1	0	1	1	0	0	>10	1	0	99	0	99	1	1	1	0	1	1	1	1	0
25	1	1	1	1	11	1	3	6	0	99	1	0	1	1	0	0	>10	1	0	99	0	99	0	1	1	0	0	1	1	1	0
26	1	1	1	1	7	1	3	6	0	99	1	0	1	1	0	0	>10	1	0	99	0	99	0	1	1	1	0	1	1	1	0
27	1	1	2	3	10	0	99	99	0	99	1	0	1	1	0	0	>10	1	0	99	0	99	0	1	1	1	0	1	1	0	0
28	1	2	2	1	11	1	3	99	0	99	0	0	1	1	0	0	>10	1	0	99	0	99	0	1	1	1	0	1	1	0	0
29	2	2	3	5	13	1	3	99	1	5	0	0	1	1	0	0	>10	1	0	99	0	99	0	2	2	0	0	1	0	0	1	Augmentin
30	4	2	5	3	7	1	3	99	0	99	1	0	1	1	0	0	>10	0	0	99	0	99	0	1	1	0	0	1	1	1	0
31	2	2	3	5	6	1	3	5	1	5	1	0	1	1	0	0	>10	1	0	99	0	99	6	1	1	0	0	1	1	1	1	Ceftriaxone
32	1	2	1	1	4	0	99	99	0	99	1	0	1	1	0	0	>10	1	0	99	0	99	0	1	1	0	0	1	1	0	0
33	3	1	5	5	8	1	5	6	1	5	1	0	1	1	0	0	>10	1	0	99	0	99	6	2	2	0	0	1	1	1	1	Ceftriaxone
34	3	2	3	3	8	1	3	99	0	99	1	0	1	1	0	0	>10	1	0	99	0	99	6	1	1	0	0	1	1	1	0
35	2	2	1	1	7	1	3	6	1	1	1	0	1	1	0	0	>10	0	0	99	0	99	0	1	1	0	0	0	1	0	1	Ampicillin
36	2	2	5	5	6	0	5	99	0	99	1	0	0	0	0	0	>10	1	0	99	0	99	0	2	2	0	0	1	0	0	0
37	3	2	5	3	4	1	3	5	1	1	1	0	1	1	0	0	>10	1	0	99	0	99	0	1	1	0	0	1	1	1	1	Ampicillin
38	4	2	3	3	7	1	3	5	0	99	1	0	1	1	0	0	>10	1	0	99	0	99	3	1	1	0	0	1	1	1	0
39	3	1	2	3	5	1	3	6	0	99	1	0	1	1	1	1	>10	1	0	99	0	99	6	1	1	1	0	1	1	1	0
40	3	2	2	3	9	1	3	6	1	5	1	1	1	1	0	0	>10	1	0	99	0	99	0	1	1	0	0	1	0	0	1	Augmentin
41	4	2	5	5	3	1	2	5	0	99	1	0	1	1	0	0	>10	1	0	99	0	99	6	1	1	0	0	1	0	0	0
42	3	1	2	5	7	1	3	6	0	99	1	0	1	1	0	0	>10	1	0	99	0	99	0	1	1	0	0	1	1	1	0
43	2	1	1	1	3	1	1	1	1	3	1	0	1	1	0	0	>10	0	0	99	0	99	5	1	1	0	0	0	0	0	0
44	2	1	1	1	3	1	3	6	0	99	1	0	1	1	1	1	>10	1	0	99	0	99	3	1	1	0	0	1	0	0	0
45	2	1	1	5	1	0	99	99	0	99	1	0	1	1	0	0	>10	1	0	99	0	99	0	1	1	1	0	0	1	0	0
46	3	1	1	2	9	1	3	6	0	99	1	0	1	1	0	0	>10	1	0	99	0	99	0	1	1	0	0	0	0	0	0
47	3	1	1	2	2	1	5	6	0	99	0	0	1	1	0	0	8	1	0	99	0	99	0	1	2	0	0	1	0	0	0
48	3	1	2	2	6	0	99	99	0	99	1	0	1	1	0	0	>10	1	0	99	0	99	5	1	1	0	0	1	1	0	0
49	2	1	1	2	10	1	3	6	0	99	1	0	0	0	0	0	>10	1	0	99	0	99	0	2	2	0	0	1	1	1	0
50	1	1	1	2	1	0	99	99	0	99	1	0	1	1	0	0	>10	1	0	99	0	99	0	1	1	0	0	0	0	0	0
51	2	1	1	2	3	1	3	5	0	99	1	0	1	1	0	0	>10	1	0	99	0	99	0	1	1	1	0	1	0	0	0
52	3	1	1	2	5	1	3	6	1	5	1	0	1	1	0	0	>10	1	0	99	0	99	0	2	2	0	0	1	0	0	0
53	4	1	4	5	13	1	3	2	1	2	0	1	1	1	0	0	8	1	0	99	0	99	2	1	1	0	0	0	1	0	0
54	1	1	3	5	4	1	3	1	1	5	0	0	1	1	0	0	>10	1	0	99	0	99	3	1	1	0	0	0	1	0	0
55	3	1	5	5	9	0	99	4	0	99	1	0	1	1	0	0	>10	1	0	99	0	99	0	1	1	0	0	0	1	0	0
56	4	2	5	3	12	1	3	6	1	1	0	1	1	1	0	0	8	1	0	99	0	99	5	1	1	0	0	1	0	0	0
57	1	2	5	5	7	1	3	2	0	1	0	1	1	1	1	0	8	1	0	99	0	99	6	1	1	1	0	1	1	0	0
58	1	1	3	5	5	0	99	99	0	99	0	0	0	0	0	0	>10	1	0	99	0	99	0	2	2	0	0	0	1	0	0
59	2	2	4	3	10	1	2	1	1	4	0	0	1	1	0	0	>10	1	0	99	0	99	1	1	1	0	0	0	1	0	0
60	3	1	1	1	12	0	99	99	0	99	0	1	1	1	0	0	>10	1	0	99	0	99	0	1	1	0	0	0	1	0	0
61	2	2	5	5	5	1	5	99	1	4	0	1	0	1	0	0	>10	1	0	99	0	99	1	1	1	0	0	0	1	0	0
62	1	1	1	1	4	0	1	99	1	1	0	0	0	1	1	1	>10	1	1	1	1	1	1	1	2	1	1	1	1	1	1
63	1	1	1	1	6	0	1	99	1	1	0	0	0	1	1	1	>10	1	1	1	1	1	1	1	2	1	1	1	1	1	1
64	1	1	1	1	5	0	1	99	1	1	0	0	0	1	1	1	>10	1	1	1	1	1	1	2	2	1	1	1	1	1	1
65	1	1	1	1	7	0	1	99	1	1	0	0	0	1	1	1	>10	1	1	1	1	1	1	2	1	1	1	1	1	1	1
66	1	1	1	1	8	0	1	99	1	1	0	0	0	1	1	1	>10	1	1	1	1	1	0	2	1	1	1	1	1	1	1
67	1	1	1	1	2	0	1	99	1	1	0	0	0	1	1	1	>10	1	1	1	1	1	0	2	1	1	1	1	1	1	1
68	1	1	1	1	11	0	1	99	1	1	0	0	0	1	1	1	>10	1	1	1	1	1	0	1	1	1	1	1	1	1	1
69	1	1	1	1	4	0	1	99	1	1	0	0	0	1	1	1	>10	1	1	1	1	1	0	1	1	1	1	1	1	1	1
70	1	1	1	1	6	0	1	99	1	1	0	0	0	1	1	1	>10	1	1	1	1	1	0	1	1	1	1	1	1	1	1
71	1	1	1	1	9	0	1	99	1	1	0	0	0	1	1	1	>10	1	1	1	1	1	0	1	1	1	1	1	1	1	1
72	1	1	1	1	12	0	1	99	1	1	0	0	0	1	1	1	>10	1	1	1	1	1	0	1	1	1	1	1	1	1	1
73	1	1	1	1	9	0	1	1	1	1	0	0	0	1	1	1	>10	1	1	1	1	1	0	1	1	1	1	1	1	1	1
74	1	1	1	1	8	0	1	1	1	1	0	0	0	1	1	1	>10	1	1	1	1	1	0	1	1	1	1	1	1	1	1
75	1	1	1	1	7	0	1	1	1	1	0	0	0	1	1	1	>10	1	1	1	1	1	0	1	1	1	1	1	1	1	1
76	1	1	1	1	6	0	1	1	1	1	0	0	0	1	1	1	>10	1	1	1	1	1	0	1	1	1	1	1	1	1	1
77	1	1	1	1	5	0	1	1	1	1	0	0	0	1	1	1	>10	1	1	1	1	1	0	1	1	1	1	1	1	1	1
78	1	1	1	1	4	0	1	1	1	1	0	0	0	1	1	1	>10	1	1	1	1	1	0	1	1	1	1	1	1	1	1
79	1	1	1	1	3	0	1	1	1	1	0	0	0	1	1	1	>10	1	1	1	1	1	0	1	1	1	1	1	1	1	1
80	1	1	1	1	4	0	1	1	1	1	0	0	0	1	1	1	>10	1	1	1	1	1	1	1	1	1	1	1	1	1	1
81	1	1	1	1	8	0	1	99	1	1	0	0	0	1	1	1	>10	1	1	1	1	0	1	1	1	1	1	1	1	1	1
82	1	1	1	1	9	0	1	99	1	1	0	0	0	1	1	1	>10	1	1	1	1	0	1	1	1	1	1	1	1	1	0
83	1	1	1	1	4	0	1	99	1	1	0	0	0	1	1	1	>10	1	1	1	1	0	1	1	1	1	1	1	1	1	0
84	1	1	1	1	3	0	1	1	1	1	0	0	0	1	1	1	>10	1	1	1	1	0	1	1	1	1	1	1	1	1	0
85	1	1	1	1	4	0	1	1	1	1	0	0	0	1	1	1	>10	1	1	1	1	0	1	1	1	1	1	1	1	1	0
86	1	1	1	1	2	0	1	1	1	1	0	0	0	1	1	1	>10	1	1	1	1	0	1	1	1	1	1	1	1	1	0
87	1	1	1	1	6	0	1	1	1	1	0	0	0	1	1	1	>10	1	1	1	1	0	1	1	1	1	1	1	1	1	0
88	1	1	1	1	2	0	1	1	1	1	0	0	0	1	1	1	>10	1	1	1	1	0	1	1	1	1	1	1	1	1	0
89	1	1	1	1	12	0	1	1	1	1	0	0	0	1	1	1	>10	1	1	1	1	0	1	1	1	1	1	1	1	1	0
90	1	1	1	1	4	0	1	1	1	1	0	0	0	1	1	1	>10	1	1	1	1	0	1	1	1	1	1	1	1	1	0
91	1	1	1	1	4	0	1	1	1	1	0	0	1	1	1	1	>10	1	1	1	1	0	1	1	1	1	1	1	1	1	0
92	1	1	1	1	4	0	2	1	1	1	0	0	1	1	1	1	>10	1	1	1	1	0	1	1	1	1	1	1	1	1	0
93	1	1	1	1	4	0	2	1	1	1	0	0	1	1	1	1	>10	1	1	1	1	0	1	1	1	1	1	1	1	1	0
94	1	1	1	1	4	0	2	1	1	1	0	0	1	1	1	1	>10	1	1	1	1	0	1	1	1	1	1	1	1	1	0
95	1	1	1	1	4	0	2	1	1	1	0	0	1	1	1	1	>10	1	1	0	1	0	1	1	1	1	1	1	1	0	0
96	1	1	1	1	4	0	2	1	1	1	1	0	1	1	1	1	>10	1	1	0	1	0	1	1	1	1	1	1	1	1	0
97	1	1	1	1	4	0	2	1	1	1	1	0	1	1	1	1	>10	1	1	0	1	0	1	1	1	1	1	1	1	1	0
98	1	1	1	1	4	0	2	1	1	1	1	0	1	1	1	1	>10	1	1	99	1	0	1	1	1	1	1	1	1	1	0
99	1	1	1	1	4	0	2	1	1	1	1	0	1	1	1	1	>10	1	0	99	1	99	1	1	1	1	1	1	1	1	0
100	1	1	1	1	4	0	2	1	1	1	1	0	1	1	1	1	>10	1	0	99	1	99	1	1	1	1	1	1	1	1	0
101	1	1	1	1	4	0	2	1	1	1	1	0	1	1	1	1	>10	1	0	99	1	99	1	1	1	1	1	1	1	1	0
102	1	1	1	1	4	0	2	1	1	1	1	0	1	1	1	1	>10	1	0	99	1	99	1	1	1	1	1	1	1	1	0
103	1	1	1	1	3	0	2	1	1	1	1	0	1	1	1	1	>10	1	0	99	1	99	1	1	1	1	1	1	1	1	0
104	1	1	1	1	3	0	2	1	1	1	1	0	1	1	1	1	>10	1	0	99	1	99	1	1	1	1	1	1	1	1	1
105	1	1	1	1	3	0	2	1	1	1	1	0	1	1	1	1	>10	1	0	99	1	99	2	1	1	1	1	1	1	1	1
106	1	1	1	1	3	0	2	1	1	1	1	0	1	1	1	1	>10	1	0	99	1	99	2	1	1	1	1	1	1	1	0
107	1	1	1	1	3	0	2	1	1	1	1	0	1	1	1	1	>10	1	0	99	1	99	2	1	1	1	1	1	1	1	0
108	1	1	1	1	3	0	2	1	1	2	1	0	1	1	1	1	>10	1	0	99	1	99	2	1	1	1	1	1	1	1	0
109	1	1	1	1	3	0	2	1	1	2	1	0	1	1	1	1	>10	1	0	99	1	99	2	1	1	1	1	1	1	1	0
110	1	1	1	1	3	0	2	1	1	2	1	1	1	1	1	1	>10	1	0	99	1	99	2	1	1	1	1	1	1	1	0
111	1	1	1	1	3	0	2	2	1	2	1	1	1	1	1	1	>10	1	0	99	1	99	2	1	1	1	1	1	1	1	0
112	1	1	1	1	3	0	2	2	1	2	1	1	1	1	1	1	>10	1	0	99	1	99	2	1	1	1	1	1	1	1	0
113	1	1	1	1	3	0	3	2	1	2	1	1	1	1	1	1	>10	1	0	99	1	99	2	1	1	1	1	1	1	1	0
114	1	1	1	1	3	0	3	2	1	2	1	1	1	1	1	1	>10	1	0	99	1	99	2	1	1	1	1	1	1	1	0
115	1	1	1	1	3	0	3	2	1	2	1	1	1	1	1	1	>10	1	0	99	1	99	2	1	1	1	1	1	1	1	0
116	1	1	1	1	3	0	3	2	1	2	1	1	1	1	1	1	>10	1	0	99	1	99	2	1	1	1	1	1	1	1	0
117	1	1	1	1	3	0	3	2	1	2	1	1	1	1	1	1	>10	1	0	99	1	99	3	1	1	1	1	1	1	1	1
118	2	1	1	1	3	0	3	2	1	2	1	1	1	1	1	1	>10	1	0	99	0	99	3	1	1	1	1	1	1	1	1
119	2	1	1	1	3	0	3	2	1	2	1	1	1	1	1	1	>10	1	0	99	0	99	3	1	1	1	1	1	1	1	1
120	2	1	1	1	3	0	3	2	1	2	1	1	1	1	1	1	>10	1	0	99	0	99	3	1	1	1	1	1	1	1	1
121	2	1	1	1	3	0	3	2	1	2	1	1	1	1	1	1	>10	1	0	99	0	99	3	1	1	1	1	1	1	1	1
122	2	1	1	1	3	0	3	2	1	2	1	1	1	1	1	1	>10	1	0	99	0	99	3	1	1	1	1	1	1	1	1
123	2	1	1	1	3	0	3	2	1	2	1	1	1	1	1	1	>10	1	0	99	0	99	3	1	1	1	1	1	1	1	1
124	2	1	1	1	3	0	3	2	1	2	1	1	1	1	1	1	>10	1	0	99	0	99	3	1	1	1	1	1	1	1	1
125	2	1	1	1	5	0	3	2	1	2	1	1	1	1	1	1	>10	1	0	99	0	99	3	1	1	1	1	1	1	1	1
126	2	1	1	1	5	0	3	2	1	2	1	1	1	1	1	1	>10	1	0	99	0	99	3	1	1	1	1	1	1	1	1
127	2	1	1	1	5	0	3	2	1	2	1	1	1	1	1	1	>10	1	0	99	0	99	3	1	1	1	1	1	1	1	1
128	2	1	1	1	5	0	3	2	1	2	1	1	1	1	1	1	>10	1	0	99	0	99	3	1	1	1	1	1	1	1	1
129	2	1	1	1	5	0	3	2	1	2	1	1	1	1	1	1	>10	1	0	99	0	99	3	1	1	1	1	1	0	1	1
130	2	1	1	1	5	1	3	2	1	2	1	1	1	1	1	1	>10	1	0	99	0	99	3	1	1	1	1	1	0	1	1
131	2	1	1	1	5	1	3	2	1	2	1	1	1	1	1	1	8	1	0	99	0	99	3	1	1	1	1	1	0	1	1
132	2	1	1	1	5	1	3	2	1	2	1	1	1	1	1	1	8	1	0	99	0	99	3	1	1	1	1	1	0	1	1
133	2	1	1	1	5	1	3	2	1	2	1	1	1	1	1	1	8	1	0	99	0	99	3	1	1	1	1	1	0	1	1
134	2	1	1	1	5	1	3	3	1	2	1	1	1	1	1	1	8	1	0	99	0	99	3	1	1	1	1	1	0	1	1
135	2	1	1	1	5	1	3	3	1	2	1	1	1	1	1	1	8	1	0	99	0	99	3	1	1	1	1	1	0	1	1
136	2	1	1	1	5	1	3	3	1	3	1	1	1	1	1	1	8	1	0	99	0	99	3	1	1	1	1	1	0	1	1
137	2	1	1	1	5	1	3	3	1	3	1	1	1	1	1	1	8	1	0	99	0	99	3	1	1	1	1	1	0	1	1
138	2	1	1	1	5	1	3	3	1	3	1	1	1	1	1	1	8	1	0	99	0	99	3	1	1	1	0	1	0	0	1
139	2	1	1	1	5	1	3	3	1	3	1	1	1	1	1	1	8	1	0	99	0	99	3	1	1	1	0	1	0	0	1
140	2	1	1	1	5	1	3	3	1	3	1	1	1	1	1	1	8	1	0	99	0	99	3	1	1	1	0	1	0	0	1
141	2	1	1	1	5	1	4	3	1	3	1	1	1	1	1	1	8	1	0	99	0	99	3	1	1	1	0	1	0	0	1
142	2	1	1	1	5	1	4	3	1	3	1	1	1	1	1	1	8	1	0	99	0	99	4	1	1	1	0	1	0	0	1
143	2	1	1	1	5	1	4	3	1	3	1	1	1	1	1	1	8	1	0	99	0	99	4	1	1	1	0	1	0	0	1
144	2	1	1	1	5	1	4	3	1	3	1	1	1	1	1	1	8	1	0	99	0	99	4	1	1	1	0	1	0	0	1
145	2	1	1	1	5	1	4	3	1	3	1	1	1	1	1	1	8	1	0	99	0	99	4	1	1	1	0	1	0	0	1
146	2	1	1	1	5	1	4	3	1	3	1	1	1	1	1	1	8	1	0	99	0	99	4	1	1	1	0	1	0	0	1
147	2	1	1	1	5	1	4	3	1	3	1	1	1	1	1	1	8	1	0	99	0	99	4	1	1	1	0	1	0	0	1
148	2	1	1	1	5	1	4	3	1	3	1	1	1	1	1	1	8	1	0	99	0	99	4	1	1	1	0	1	0	0	1
149	2	1	1	1	5	1	4	3	1	3	1	1	1	1	1	1	8	1	0	99	0	99	4	1	1	1	0	1	0	0	1
150	2	1	1	1	5	1	4	3	1	3	1	1	1	1	1	1	8	1	0	99	0	99	4	1	1	1	0	1	0	0	1
151	2	1	1	1	5	1	4	3	1	3	1	1	1	1	1	1	8	1	0	99	0	99	4	1	1	1	0	1	0	0	1
152	2	1	1	1	5	1	4	3	1	3	1	1	1	1	1	1	8	1	0	99	0	99	4	1	1	1	0	1	0	0	1
153	2	1	1	1	5	1	4	3	1	3	1	1	1	1	1	1	8	1	0	99	0	99	4	1	1	1	0	1	0	0	1
154	2	1	1	1	5	1	4	3	1	3	1	1	1	1	1	1	8	1	0	99	0	99	4	1	1	1	0	1	0	0	1
155	2	1	1	1	5	1	4	3	1	3	1	1	1	1	1	1	8	1	0	99	0	99	5	1	1	1	0	1	0	0	1
156	2	1	1	1	5	1	4	3	1	3	1	1	1	1	1	1	8	1	0	99	0	99	5	1	1	1	0	1	0	0	1
157	2	1	1	1	5	1	4	3	1	3	1	1	1	1	1	1	8	1	0	0	0	99	5	1	1	1	0	1	0	0	1
158	2	1	1	1	5	1	4	3	1	3	1	1	1	1	1	1	8	1	0	0	0	99	5	1	1	1	0	1	0	0	1
159	2	1	1	1	5	1	4	3	1	3	1	1	1	1	1	1	8	1	0	99	0	99	5	1	1	1	0	1	0	0	1
160	2	1	1	1	5	1	4	3	1	3	1	1	1	1	1	1	8	1	0	99	0	99	5	1	1	1	0	1	0	0	1
161	2	1	1	1	5	1	4	3	1	4	1	1	1	1	1	1	8	1	0	99	0	99	5	1	1	1	0	1	0	0	1
162	2	1	1	1	5	1	4	3	1	4	1	1	1	1	1	1	8	1	0	99	0	99	5	1	1	1	0	1	0	0	1
163	2	1	1	1	5	1	4	99	1	4	1	1	1	1	1	1	8	1	0	99	0	99	5	1	1	1	0	1	0	0	1
164	2	1	1	1	5	1	4	99	1	5	1	1	1	1	1	1	8	1	0	99	0	99	5	1	1	1	0	1	0	0	1
165	2	1	1	1	5	1	4	99	1	5	1	1	1	1	1	1	8	1	0	99	0	99	5	1	1	1	0	1	0	0	1
166	2	1	1	1	5	1	4	99	1	5	1	1	1	1	1	1	8	1	0	99	0	99	5	1	1	1	0	1	0	0	1
167	2	1	1	1	5	1	4	99	1	5	1	1	1	1	1	1	8	1	0	99	0	99	5	1	1	1	0	1	0	0	1
168	2	1	1	1	5	1	99	99	1	5	1	1	1	1	1	1	8	1	0	99	0	99	5	1	1	1	0	1	1	0	1
169	2	1	1	1	5	1	99	99	1	5	1	1	1	1	1	1	8	1	0	99	0	99	5	1	1	1	0	1	1	0	1
170	2	1	1	1	5	1	99	99	1	5	1	1	1	1	1	1	8	1	0	99	0	99	5	1	1	1	0	1	1	0	1
171	2	1	1	1	5	1	99	99	1	5	1	1	1	1	1	1	8	1	0	99	0	99	5	1	1	1	0	0	1	0	1
172	2	1	1	1	5	1	99	99	1	5	1	1	1	1	1	1	8	1	0	99	0	99	5	1	1	1	0	0	1	0	1
173	2	1	1	1	5	1	99	99	1	5	1	1	1	1	1	1	8	1	0	99	0	99	6	1	1	1	0	0	1	0	1
174	2	1	1	1	5	1	99	99	1	5	1	1	1	1	1	1	8	1	0	99	0	99	6	1	1	1	0	0	1	0	1
175	2	1	1	1	5	1	99	99	1	5	1	1	1	1	1	1	8	1	0	99	0	99	6	1	1	1	0	0	1	0	1
176	2	1	1	1	5	1	99	99	1	5	1	1	1	1	1	1	8	1	0	99	0	99	6	1	1	1	0	0	1	0	1
177	2	1	1	1	5	1	99	99	1	5	1	1	1	1	1	1	8	1	0	99	0	99	6	1	1	1	0	0	1	0	1
178	2	1	1	1	5	1	99	99	1	5	1	1	1	1	1	1	8	1	0	99	0	99	6	1	1	1	0	0	1	0	1
179	2	1	1	1	5	1	99	99	1	5	1	1	1	1	1	1	8	1	0	99	0	99	6	1	1	1	0	0	1	0	1
180	2	1	1	1	5	1	99	99	1	5	1	1	1	1	1	1	8	1	0	99	0	99	6	1	1	1	0	0	1	0	1
181	2	1	1	1	5	1	99	99	1	5	1	1	1	1	1	1	8	1	0	99	0	99	6	1	1	1	0	0	1	0	1
182	2	1	1	1	5	1	99	99	1	5	1	1	1	1	1	1	5	1	0	99	0	99	6	1	1	1	0	0	1	0	1
183	2	1	1	1	5	1	99	99	1	5	1	1	1	1	1	1	5	1	0	99	0	99	6	1	1	1	0	0	1	0	1
184	2	1	1	1	5	1	99	99	1	5	1	1	1	1	1	1	5	1	0	99	0	99	6	1	1	1	0	0	1	0	1
185	2	1	1	1	5	1	99	99	1	5	1	1	1	1	1	1	5	1	0	99	0	99	6	1	1	1	0	0	1	0	1
186	2	1	2	1	5	1	99	99	1	5	1	1	1	1	1	1	5	1	0	99	0	99	6	1	1	1	0	0	1	0	1
187	2	1	2	2	5	1	99	99	1	5	1	1	1	1	0	1	5	0	0	99	0	99	6	1	1	1	0	0	1	0	1
188	2	1	2	2	5	1	99	99	1	5	1	1	1	1	0	1	5	0	0	99	0	99	6	1	1	1	0	0	1	0	1
189	2	1	2	2	5	1	99	99	1	5	1	1	1	1	0	1	5	0	0	99	0	99	6	1	1	1	0	0	1	0	1
190	2	2	2	2	5	1	99	99	1	5	1	1	1	1	0	1	5	0	0	99	0	99	6	1	1	1	0	0	1	0	1
191	2	2	2	2	5	1	99	99	1	5	1	1	1	1	0	1	5	0	0	99	0	99	6	1	1	0	0	0	1	0	1
192	2	2	2	2	5	1	99	99	1	5	1	1	1	1	0	1	5	0	0	99	0	99	6	1	1	0	0	0	1	0	1
193	2	2	2	2	5	1	99	99	1	5	1	1	1	1	0	1	5	0	0	99	0	99	6	1	1	0	0	0	1	0	1
194	2	2	2	2	5	1	99	99	1	5	1	1	1	1	0	1	5	0	0	99	0	99	6	1	1	0	0	0	1	0	1
195	2	2	2	2	5	1	99	99	1	5	1	1	1	1	0	1	5	0	0	99	0	99	6	1	1	0	0	0	1	0	1
196	2	2	2	2	5	1	99	99	1	5	1	1	1	1	0	1	5	0	0	99	0	99	6	1	1	0	0	0	1	0	1
197	2	2	2	2	5	1	99	99	1	5	1	1	1	1	0	1	5	0	0	99	0	99	6	1	1	0	0	0	1	0	1
198	2	2	2	2	5	1	99	99	1	5	1	1	1	1	0	1	5	0	0	99	0	99	6	1	1	0	0	0	1	0	1
199	2	2	2	2	5	1	99	99	1	5	1	1	1	1	0	1	5	0	0	99	0	99	6	1	1	0	0	0	1	0	1
200	2	2	2	2	5	1	99	99	1	5	1	1	1	1	0	0	5	0	0	99	0	99	6	1	1	0	0	0	1	0	1
201	2	2	2	2	5	1	99	99	1	5	1	1	1	1	0	0	5	0	0	99	0	99	6	1	1	0	0	0	1	0	1
202	2	2	2	2	5	1	99	99	1	5	1	1	1	1	0	0	5	0	0	99	0	99	6	1	1	0	0	0	1	0	1
203	2	2	2	2	5	1	5	99	1	5	1	1	1	1	0	0	5	0	0	99	0	99	6	1	1	0	0	0	1	0	1
204	2	2	2	2	5	1	5	99	1	5	1	1	1	1	0	0	5	0	0	99	0	99	6	1	1	0	0	0	1	0	1
205	2	2	2	2	5	1	5	99	1	5	1	1	1	1	0	0	5	0	0	99	0	99	6	1	1	0	0	0	1	0	1
206	2	2	2	2	5	1	5	99	1	5	1	1	1	1	0	0	5	0	0	99	0	99	6	1	1	0	0	0	1	0	1
207	2	2	2	2	5	1	5	99	1	5	1	1	1	1	0	0	5	0	0	99	0	99	6	1	1	0	0	0	1	0	1
208	2	2	2	2	5	1	99	99	1	5	1	1	1	1	0	0	5	0	0	99	0	99	6	1	1	0	0	0	1	0	1
209	2	2	3	3	5	1	99	99	1	5	1	1	1	1	0	0	5	0	0	99	0	99	6	1	1	0	0	0	1	0	1
210	2	2	3	3	5	1	99	99	1	5	1	1	1	1	0	0	5	0	0	99	0	99	6	1	1	0	0	0	1	0	1
211	2	2	3	3	5	1	99	99	1	5	1	1	1	1	0	0	5	0	0	99	0	99	6	1	1	0	0	0	1	0	1
212	2	2	3	3	5	1	99	99	1	5	1	1	1	1	0	0	5	0	0	99	0	99	6	1	1	0	0	0	1	0	1
213	2	2	3	3	5	1	5	99	1	5	1	1	1	1	0	0	5	0	0	99	0	99	6	1	1	0	0	0	1	0	1
214	2	2	3	3	5	1	5	99	1	5	1	1	1	1	0	0	5	0	0	99	0	99	6	1	1	0	0	0	1	0	1
215	2	2	3	3	5	1	5	99	1	5	1	1	1	1	0	0	5	0	0	99	0	99	6	1	1	0	0	0	1	0	1
216	2	2	3	3	5	1	5	99	1	5	1	1	1	1	0	0	5	0	0	99	0	99	6	1	1	0	0	0	1	0	1
217	2	2	3	3	5	1	5	99	1	5	1	1	1	1	0	0	5	0	0	99	0	99	6	1	1	0	0	0	1	0	1
218	2	2	3	3	5	1	5	99	1	5	1	1	1	1	0	0	5	0	0	99	0	99	7	1	1	0	0	0	1	0	1
219	2	2	4	3	5	1	5	99	1	5	1	1	1	1	0	0	5	0	0	99	0	99	7	1	1	0	0	0	1	0	1
220	2	2	4	3	5	1	5	99	1	5	1	1	1	1	0	0	5	0	0	99	0	99	7	1	1	0	0	0	1	0	1
221	2	2	4	3	5	1	5	4	1	5	1	1	1	1	0	0	5	0	0	99	0	99	7	1	1	0	0	0	1	0	1
222	2	2	4	3	5	1	5	4	1	5	1	1	1	1	0	0	5	0	0	99	0	99	7	1	1	0	0	0	1	0	1
223	2	2	4	3	5	1	5	4	1	5	1	1	1	1	0	0	5	0	0	99	0	99	7	1	1	0	0	0	1	0	1
224	2	2	4	3	5	1	5	4	1	5	1	1	1	1	0	0	5	0	0	99	0	99	7	1	1	0	0	0	1	0	1
225	2	2	4	3	5	1	5	4	1	5	1	1	1	1	0	0	5	0	0	99	0	99	7	1	1	0	0	0	1	0	1
226	2	2	4	3	5	1	5	4	1	5	1	1	1	1	0	0	5	0	0	99	0	99	7	1	1	0	0	0	1	0	1
227	2	2	4	3	5	1	5	4	1	5	1	1	1	1	0	0	5	0	0	99	0	99	7	1	1	0	0	0	1	0	1
228	2	2	4	3	5	1	5	4	1	5	1	1	1	1	0	0	5	0	0	99	0	99	7	1	1	0	0	0	1	0	1
229	2	2	5	3	5	1	5	4	1	5	1	1	1	1	0	0	5	0	0	99	0	99	7	1	1	0	0	0	1	0	1
230	2	2	5	3	5	1	99	4	1	5	1	1	1	1	0	0	5	0	0	99	0	99	7	1	1	0	0	0	1	0	1
231	2	2	5	3	5	1	99	4	1	5	1	1	1	1	0	0	5	0	0	99	0	99	7	1	1	0	0	0	1	0	1
232	2	2	5	3	5	1	99	4	1	5	1	1	1	1	0	0	5	0	0	99	0	99	7	1	1	0	0	0	1	0	1
233	2	2	5	4	5	1	99	4	1	5	1	1	1	1	0	0	5	0	0	99	0	99	7	1	1	0	0	0	1	0	1
234	2	2	5	4	5	1	99	4	1	5	1	1	1	1	0	0	5	0	0	99	0	99	7	1	1	0	0	0	1	0	1
235	2	2	5	4	5	1	99	4	1	5	1	1	1	1	0	0	5	0	0	99	0	99	7	1	1	0	0	0	1	0	1
236	2	2	5	4	5	1	99	4	1	5	1	1	1	1	0	0	5	0	0	99	0	99	7	1	1	0	0	0	1	0	1
237	2	2	5	4	5	1	99	4	1	5	1	1	1	1	0	0	5	0	0	99	0	99	7	1	1	0	0	0	1	0	1
238	2	2	5	4	5	1	99	4	1	5	1	1	1	1	0	0	5	0	0	99	0	99	0	1	1	0	0	0	1	0	1
239	2	2	5	4	5	1	99	4	1	5	1	1	1	1	0	0	5	0	0	99	0	99	0	1	1	0	0	0	1	0	1
240	2	2	5	4	5	1	4	4	1	5	1	1	1	1	0	0	5	0	0	99	0	99	0	1	1	0	0	0	1	0	1
241	2	2	5	4	5	1	4	4	1	5	1	1	1	1	0	0	5	0	0	99	0	99	0	1	1	0	0	0	1	0	1
242	2	2	5	5	5	1	4	99	1	5	1	1	1	1	0	0	5	0	0	99	0	99	0	1	1	0	0	0	1	0	1
243	2	2	5	5	5	1	4	99	1	5	1	1	1	1	0	0	5	0	0	99	0	99	0	1	1	0	0	0	1	0	1
244	2	2	5	5	5	1	4	99	1	5	1	1	1	1	0	0	5	0	0	99	0	99	0	1	1	0	0	0	1	0	1
245	2	2	5	5	5	1	4	99	1	5	1	1	1	0	0	0	5	0	0	99	0	99	0	1	1	0	0	0	1	0	1
246	2	2	5	5	5	1	4	99	1	5	1	1	1	0	0	0	5	0	0	99	0	99	0	1	1	0	0	0	1	0	1
247	2	2	5	5	5	1	4	99	1	5	1	1	1	0	0	0	5	0	0	99	0	99	0	1	1	0	0	0	1	0	1
248	2	2	5	5	5	1	4	99	1	5	1	1	1	0	0	0	5	0	0	99	0	99	0	1	1	0	0	0	1	0	1
249	2	2	5	5	5	1	4	99	1	5	1	1	1	0	0	0	5	0	0	99	0	99	0	1	1	0	0	0	1	0	1
250	2	2	5	5	5	1	4	99	1	5	1	1	1	0	0	0	5	0	0	99	0	99	0	1	1	0	0	0	1	0	1
251	2	2	5	5	5	1	4	99	1	5	1	1	1	0	0	0	8	0	0	99	0	99	0	1	1	0	0	0	1	0	1
252	2	2	5	5	5	1	3	99	1	5	1	1	1	0	0	0	8	0	0	99	0	99	0	1	1	0	0	0	1	0	1
253	2	2	5	5	5	1	3	99	1	5	1	1	1	0	0	0	8	0	0	99	0	99	0	1	1	0	0	0	1	0	1
254	2	2	5	5	5	1	3	99	1	5	1	1	1	0	0	0	8	0	0	99	0	99	0	1	1	0	0	0	1	0	1
255	2	2	5	5	5	1	3	99	1	5	1	1	1	0	0	0	8	0	0	99	0	99	0	1	1	0	0	0	1	0	1
256	2	2	5	5	5	1	3	99	1	99	1	1	1	0	0	0	8	0	0	99	0	99	0	1	1	0	0	0	1	0	1
257	3	2	5	5	5	1	3	99	1	99	1	1	1	0	0	0	8	0	0	99	0	99	0	1	1	0	0	0	1	0	1
258	3	2	5	5	5	1	3	99	1	99	1	1	1	0	0	0	8	0	0	99	0	99	0	1	1	0	0	0	1	0	1
259	3	2	4	5	5	1	3	99	1	99	1	1	1	0	0	0	8	0	0	99	0	99	0	1	1	0	0	0	1	0	1
260	3	2	4	5	5	1	3	99	1	99	1	1	1	1	0	0	8	0	0	99	0	99	0	1	1	0	0	0	1	0	1
261	3	2	4	5	5	1	99	99	1	99	1	1	1	1	0	0	8	0	0	99	0	99	0	1	1	0	0	0	1	0	1
262	1	1	2	1	2	0	99	1	1	4	1	0	0	0	0	0	5	0	1	0	1	99	1	1	1	0	0	0	1	1	1
263	1	1	2	1	2	0	99	1	1	4	1	0	0	0	0	0	5	0	1	0	1	99	1	1	1	0	0	0	1	1	1
264	1	1	2	1	2	0	99	1	1	4	1	0	0	1	0	0	5	0	1	0	1	99	1	1	1	0	0	0	1	1	1
265	1	1	2	1	1	0	1	1	1	4	1	1	0	1	0	0	>10	0	1	0	1	99	1	1	1	0	0	0	1	1	1
266	1	1	2	1	1	0	1	1	1	4	1	1	0	1	0	0	>10	0	1	0	1	99	1	1	1	0	0	0	1	1	1
267	1	1	3	1	4	0	1	1	1	4	1	1	0	1	0	0	>10	0	1	0	1	99	1	1	1	0	0	0	1	1	1
268	1	1	3	1	4	0	1	1	1	4	1	1	0	1	0	0	>10	0	1	0	1	99	1	1	1	0	0	0	1	1	1
269	1	1	1	1	4	0	2	1	1	4	1	1	0	1	0	0	>10	0	1	0	1	99	2	1	1	0	0	0	1	1	1
270	1	1	1	1	4	0	2	1	1	4	1	1	0	1	0	0	>10	0	1	0	1	99	2	1	1	0	0	0	1	1	1
271	1	1	1	1	6	0	2	2	1	4	1	1	0	1	0	1	>10	0	1	1	1	99	2	1	1	0	0	0	1	1	1
272	1	1	1	1	6	0	2	2	1	4	1	1	1	1	0	1	>10	0	1	1	1	99	2	1	1	0	0	0	1	1	1
273	1	1	1	1	6	0	99	2	1	4	1	1	1	1	0	1	>10	0	1	1	1	99	2	1	1	0	0	0	1	1	1
274	1	1	1	1	6	0	99	5	1	1	1	1	1	1	0	1	>10	0	0	99	1	99	2	1	1	0	0	0	1	1	1
275	1	1	1	1	6	0	99	5	1	1	1	1	1	1	1	1	>10	0	0	99	1	99	2	1	1	0	0	0	1	1	1
276	1	1	1	1	6	0	99	5	0	1	1	1	1	1	1	1	>10	0	0	99	1	99	4	1	1	0	0	0	1	1	1
277	1	1	1	1	6	0	99	5	0	1	1	1	1	1	1	1	>10	0	0	99	1	0	4	1	1	1	0	0	1	1	1
278	1	1	1	1	1	0	99	5	0	1	1	1	1	1	1	1	>10	1	0	99	1	0	4	1	1	1	0	0	1	1	1
279	2	1	1	1	5	0	99	5	0	1	1	1	1	1	1	1	>10	1	0	99	1	0	3	1	1	1	0	0	1	1	1
280	2	1	1	1	5	0	99	5	0	1	1	1	1	1	1	1	>10	1	0	99	0	0	3	1	1	1	0	0	1	1	1
281	2	1	1	1	5	0	99	5	0	1	1	1	1	1	1	1	>10	1	0	99	0	0	5	1	1	1	0	0	1	1	1
282	2	1	1	1	5	0	99	6	0	1	1	1	1	1	1	1	>10	1	0	99	0	0	5	1	1	1	0	0	1	1	1
283	2	1	1	1	5	0	99	6	0	1	1	1	1	1	1	1	>10	1	0	99	0	0	5	1	1	1	0	0	1	1	1
284	2	1	1	1	5	0	99	6	0	1	1	1	1	1	1	1	>10	1	0	99	0	0	5	1	1	1	0	1	1	1	1
285	2	1	1	1	8	0	99	6	0	1	1	1	1	1	1	1	>10	1	0	99	0	0	5	1	1	1	0	1	1	1	1
286	2	1	1	1	8	1	99	6	0	1	1	1	1	1	1	1	>10	1	0	99	0	0	5	1	1	1	0	1	1	1	1
287	2	1	1	1	8	1	99	6	0	5	1	1	1	1	1	1	>10	1	0	99	0	0	5	1	1	1	0	1	1	0	1
288	2	1	1	1	8	1	99	6	0	5	1	1	1	1	1	1	>10	1	0	99	0	0	5	1	1	1	0	1	1	0	1
289	2	1	1	1	8	1	99	6	0	5	1	1	1	1	1	1	>10	1	0	99	0	0	5	1	1	1	0	1	1	0	1
290	2	1	1	1	8	1	99	6	0	5	1	1	1	1	1	1	>10	1	0	99	0	0	6	1	1	1	0	1	1	0	1
291	2	1	1	1	8	1	99	6	0	5	1	1	1	1	1	1	>10	1	0	99	0	0	6	1	1	1	0	1	1	0	1
292	2	1	1	1	8	1	99	6	0	3	1	1	1	1	1	1	>10	1	0	99	0	0	6	1	1	1	0	1	1	0	1
293	2	1	1	1	8	1	99	6	0	99	1	1	1	1	1	1	>10	1	0	99	0	0	6	1	1	1	1	1	1	0	1
294	2	1	1	1	8	1	99	6	0	99	1	1	1	1	1	1	>10	1	0	99	0	0	6	1	1	1	1	1	1	0	1
295	2	1	1	1	2	1	99	6	0	99	1	1	1	1	1	1	>10	1	0	99	0	0	6	1	1	1	1	1	1	0	1
296	2	1	1	1	2	1	99	6	0	99	1	1	1	1	1	1	>10	1	0	99	0	0	6	1	1	1	1	1	1	0	1
297	2	1	1	1	4	1	99	6	0	99	1	1	1	1	1	1	>10	1	0	99	0	0	6	1	1	1	1	1	1	0	1
298	2	1	1	1	4	1	99	6	1	99	1	1	1	1	1	1	>10	1	0	99	0	0	6	1	1	1	1	1	1	0	1
299	2	1	1	2	4	1	99	6	1	99	1	1	1	1	1	1	>10	1	0	99	0	0	6	1	1	1	1	1	1	0	1
300	2	1	1	2	4	1	99	6	1	99	1	1	1	1	1	1	>10	1	0	99	0	0	6	1	1	1	1	1	1	0	1
301	2	1	1	2	4	1	99	6	1	99	1	1	1	1	1	1	>10	1	0	99	0	0	6	1	1	1	1	1	1	0	1
302	2	2	1	2	4	1	99	6	1	99	0	1	1	1	1	1	>10	1	0	99	0	0	6	1	1	1	1	1	1	0	1
303	2	2	1	2	2	1	99	6	1	99	0	1	1	1	1	1	>10	1	0	99	0	0	6	1	1	1	1	1	1	0	1
304	2	2	1	3	2	1	99	6	1	99	0	1	1	1	1	1	>10	1	0	99	0	0	6	1	1	1	1	1	1	0	1
305	2	2	1	3	4	1	99	1	1	99	0	1	1	1	1	1	>10	1	0	99	0	0	6	1	1	1	1	1	1	0	1
306	2	2	1	3	4	1	99	4	1	99	0	1	1	1	1	1	>10	1	0	99	0	0	6	1	1	1	1	1	1	0	1
307	2	2	1	3	4	1	99	4	1	99	0	1	1	1	1	1	>10	1	0	99	0	0	6	1	1	1	1	1	1	0	1
308	2	2	1	3	4	1	99	4	1	99	0	1	1	1	1	1	>10	1	0	99	0	0	6	1	1	1	1	1	1	0	1
309	2	2	1	3	4	1	99	4	1	99	0	1	1	1	1	1	>10	1	0	99	0	0	6	1	1	1	1	1	1	0	1
310	2	2	1	4	4	1	99	7	1	99	0	1	1	1	1	1	>10	1	0	99	0	0	7	1	1	1	1	1	1	0	1
311	3	2	1	2	2	1	99	7	1	99	0	1	1	1	1	1	8	1	0	99	0	0	7	1	1	1	1	1	1	0	1
312	3	2	1	2	2	1	99	7	1	99	0	1	1	1	1	1	8	1	0	99	0	99	7	1	1	1	1	1	1	0	1
313	4	2	1	2	1	1	99	7	1	99	0	1	1	1	1	1	8	1	0	99	0	99	7	1	1	1	1	1	1	0	1
314	3	2	4	2	10	1	4	6	0	3	1	1	0	0	0	1	8	1	1	99	0	99	7	1	1	1	0	1	1	1	1
315	1	2	2	1	14	0	1	6	1	4	1	1	1	1	1	1	8	1	0	99	1	0	7	1	1	1	0	0	1	0	1
316	3	2	5	5	4	0	99	99	0	99	0	0	1	1	0	0	8	1	0	99	0	99	1	1	1	1	0	1	1	1	1
317	2	2	5	5	12	0	99	99	0	99	1	1	1	1	0	0	>10	1	0	99	0	99	0	1	1	1	1	1	1	1	1
318	3	2	5	5	5	0	99	99	0	99	1	1	1	1	1	1	>10	1	0	99	1	0	1	1	1	1	0	0	0	0	1
319	3	2	2	3	8	1	4	6	1	5	0	0	1	1	0	0	8	0	1	1	1	0	2	1	1	0	1	1	1	1	1
320	1	2	3	3	4	1	3	7	0	99	1	0	1	1	1	0	5	0	1	1	0	99	1	1	1	0	1	0	1	1	1
321	1	2	1	1	7	1	2	6	1	2	1	1	1	0	1	0	5	0	0	99	0	99	1	1	1	1	1	1	0	0	1
322	2	2	1	3	6	1	3	6	0	99	1	1	0	0	1	0	8	1	0	1	0	1	6	1	1	1	0	1	1	1	1
323	1	1	1	3	10	0	99	6	1	1	1	1	0	1	0	1	5	0	0	99	0	99	6	1	1	0	0	0	1	0	1
324	1	1	1	1	8	0	99	99	0	99	1	1	1	1	1	1	5	1	0	0	0	0	6	1	1	0	0	0	1	0	1
325	2	1	1	1	3	1	3	8	0	99	1	0	1	1	0	1	>10	1	1	1	1	0	4	1	1	0	0	0	0	1	1
326	2	1	1	2	5	0	99	6	1	2	1	0	0	1	1	1	>10	0	1	0	0	99	3	1	1	1	0	0	1	0	1
327	2	1	1	1	16	0	99	99	0	99	0	1	0	0	0	1	8	0	0	99	0	99	3	1	1	0	0	0	1	0	1
328	1	1	3	1	6	1	1	6	0	99	1	1	0	0	0	1	>10	0	1	99	1	0	3	1	1	1	0	0	0	1	1
329	3	2	5	5	10	1	5	8	0	0	1	0	0	1	0	0	5	1	0	99	1	0	1	1	1	1	0	1	1	0	1
330	3	2	4	3	7	1	2	3	1	2	1	1	0	0	0	0	8	0	1	0	1	99	4	1	1	0	0	1	1	0	1
331	2	1	1	2	4	0	99	8	1	5	1	0	1	1	0	0	>10	1	1	1	0	99	6	1	1	0	0	1	1	0	1
332	2	1	1	1	9	0	4	1	1	1	1	0	1	1	0	0	5	1	0	99	1	1	3	1	1	0	0	1	1	0	1
333	1	1	2	5	8	0	3	6	0	1	0	0	1	1	0	0	8	0	0	99	1	1	1	1	1	1	1	0	0	1	1
334	1	2	3	5	14	1	1	5	0	2	0	1	1	1	0	0	>10	1	1	0	1	0	7	1	1	1	0	1	0	1	1
335	3	2	4	1	6	0	99	1	1	5	0	0	1	1	0	0	5	1	0	99	0	99	1	1	1	0	0	1	0	0	1
336	1	1	1	3	9	0	2	8	1	4	1	0	0	1	0	0	8	1	0	99	1	1	1	1	1	0	0	1	1	1	1
337	2	1	2	1	12	1	99	6	0	99	1	0	1	1	0	0	5	1	1	0	1	0	1	1	1	0	0	1	0	0	1
338	2	1	1	5	6	0	99	2	1	5	1	0	1	1	0	0	>10	1	0	99	0	99	6	1	1	0	0	1	1	0	1
339	1	2	5	4	9	1	2	8	1	5	0	0	1	0	0	0	>10	1	0	99	1	1	2	1	1	0	0	1	0	0	1
340	3	2	3	5	5	1	3	4	1	5	1	1	1	1	0	1	5	0	0	99	0	99	6	1	1	0	0	1	1	0	1
341	2	2	1	2	8	1	4	6	1	5	1	1	0	1	1	1	8	1	0	0	0	99	6	1	1	1	0	1	1	0	1
342	2	1	1	1	3	1	99	6	0	99	1	1	1	1	1	1	5	0	0	99	0	99	0	1	1	1	1	1	1	1	1
343	2	1	5	3	11	1	4	1	1	1	1	1	1	1	0	0	8	1	0	99	0	99	0	1	1	1	1	1	1	1	1
344	2	2	5	5	10	0	99	99	0	99	1	0	1	1	0	0	>10	1	0	99	1	0	0	1	1	0	0	1	1	0	1
345	2	2	5	5	12	0	99	99	0	99	1	0	1	1	0	0	>10	1	0	99	0	99	6	1	1	1	0	1	1	0	1
346	1	2	2	5	8	1	99	6	0	99	1	1	1	1	0	0	>10	1	0	99	0	99	0	1	1	1	0	1	1	0	1
347	1	1	1	2	11	0	99	99	0	99	1	1	1	1	0	0	5	1	1	0	0	99	0	1	1	1	0	1	1	1	1
348	2	2	4	4	10	0	99	99	1	5	0	0	1	0	0	0	8	0	0	99	0	99	0	1	1	0	0	0	1	1	1
349	3	2	5	4	9	1	99	3	1	1	1	1	1	1	0	1	>10	0	0	99	1	0	6	1	1	1	1	1	1	1	1
350	3	1	4	3	11	0	99	99	1	1	0	0	1	1	0	0	8	1	0	99	1	0	5	1	1	0	0	1	1	0	1	Amoxicillin

## Sheet: Variable definition sheet
Age	Gender	Education	Occupation	Number of family living together (N.F.L.T)	Self- Medication in last Three month (S.M.L.3M)	Reason for self-Medication (R.S.M)	Taken self-Medication in last 3 month (T.S.M.L.3M)	Antibiotic in Last three month (A.L.3M)	Selection of Antibiotic based on (S.A.B)	No approved Medication for COVOD-19 (N.A.M.COVID19)	Self-medicantion can affect for your healthy (S.M.A.Y.H)	COVID-19 are airbone (COVID-19.A)	COVID-19 Spreads respiratory droplets (COVID-19.S.R.D)	Worn a mask when leaving home (W.M.L.H)	Followed International guidelines (F.I.G)	Wash your hands (W.Y.H)	Crowded place (C.P)	Diagnosed COVID-19 (D.COVID-19)	Hospitalized due to COVID-19 (H.C0VID-19)	Contacts with someone has laboratory confirmed COVID-19 (C.S.L.C.COVID-19)	Self isolate (S.I)	Signs had last 2 weeks (S.L.2W)	Isolation and treatment of COVID-19 reduce the spread of the virus (I.T.COVID-19.R.S.V)	people who contact to another infected with COVID-19 should be isolated 1 4days (P.C.I.Covid-19. I.14D)	Vitamin C (V.C)	Hydroxychloroquine (H)	Traditional medicine (T.M)	Paracetamol (P)	Ibuprofen (I)	Antibiotic (A)	Antibiotic Name (A.N)
1	1	1	1	1	1	1	0	1	0	1	1	1	1	1	1	5	1	1	1	1	1	1	1	1	1	1	1	1	1	1	Ampicillin
2	2	2	2	2	0	2	1	0	1	0	0	0	0	0	0	8	0	0	0	0	0	2	2	2	0	0	0	0	0	0	Amoxicillin
3		3	3	3		3	2		2							>10			99		99	3									Augmentin
4		4	4	4		4	3		3													4									Ceftriaxone
		5	5	5		5	4		4													5									Tetracycline
				6		99	5		5													6
				7			6		6													7
				8			7		99													0
				9			8
				10			99
				11
				12
				13
				14
Coding Variable
18-25=1	Male=1	Tertiary=1	Academic=1	1	Yes=1	Hospital far from home=1		Yes=1	Advise by pharmacists=1	Yes=1	Yes=1	Yes=1	Yes=1	Yes=1	Yes=1	5=1	Yes=1	Yes=1	Yes=1	Yes=1	Yes=1	Fever or chills=1	TRUE=1	TRUE=1	Yes=1	Yes=1	Yes=1	Yes=1	Yes=1	Yes=1
26-35=2	Female=2	High school=2	Civil servant=2	2	No=0	High fees of doctor=2	Fever or chills=1	No=0	Family Members=2	No=0	No=0	No=0	No=0	No=0	No=0	8=2	No=0	No=0	No=0	No=0	No=0	Cough=2	FALSE=2	FALSE=2	No=0	No=0	No=0	No=0	No=0	No=0
36-50=3		Primary school=3	Business=3	3		Pharmacist advice=3	Cough=2		Opinion of friends=3							>10=3						Difficulty breathing=3
>50=4		Non-formal=4	Non-Farmer=4	4		I have old pescription=4	Difficulty breathing=3		My own experience=4													Sore throat=4
		Others=5	Others=5	5		Other=5	Sore throat=4		Previous prescription=5													Body aches=5
				6		N/A=99	Body aches=5		The advertisement=6													Headache=6
				7			Headache=6		N/A=99													Loss of test or smell=7
				8			Loss of test or smell=7															No=0
				9			Prevention=8
				10			N/A=99
				11
				12
				13
				14
